# Supplementary material for: Water Sorption and Mechanical Properties of Cellulosic Derivative Fibers
Source: Polymers (Basel). 2022 Jul 12;14(14):2836. doi: 10.3390/polym14142836 (PMC9322568; doi:10.3390/polym14142836)
Supplement: Supplementary file 1 [file polymers-14-02836-s001.zip]

Archive with 1 entries (1 files):
- polymers-1804463-supplementary.pdf
